# Supplementary material for: Breastfeeding in Infancy and Adult Health: A Narrative Review
Source: Children (Basel). 2026 Feb 19;13(2):286. doi: 10.3390/children13020286 (PMC12939404; doi:10.3390/children13020286)
Supplement: Supplementary file 1 [file children-13-00286-s001.zip]

Archive with 1 entries (1 files):
- children-4114673-supplementary.pdf
